# Supplementary material for: The mediating role of maternal metabolites between lipids and adverse pregnancy outcomes of gestational diabetes mellitus
Source: Front Med (Lausanne). 2022 Aug 10;9:925602. doi: 10.3389/fmed.2022.925602 (PMC9400014; doi:10.3389/fmed.2022.925602)
Supplement: Supplementary file 2 [file Data_Sheet_1.xlsx]

## Sheet: Table S1
List of 38 DEMs between A and N groups
	FC	log2(FC)	raw.pval	p.ajusted	HMDB	PubChem	KEGG
Linoleic acid	1.2763	0.35202	0.00010079	0.019162	HMDB0000673	5280450	C01595
cis and trans-Aconitic acid	1.19	0.2509	0.00022966	0.019162	NA	NA	NA
Oleic acid	1.2333	0.30255	0.00036702	0.019162	HMDB0000207	445639	C00712
Citric acid	1.1559	0.20899	0.00038325	0.019162	HMDB0000094	311	C00158
Isocaproic acid	1.1911	0.25226	0.0010598	0.042391	HMDB0000689	12587	NA
10Z-Heptadecenoic acid	1.3199	0.40046	0.0016779	0.05593	HMDB0060038	5312435	NA
L-Histidine	1.0782	0.1086	0.0020155	0.057584	HMDB0000177	6274	C00135
Phenylpyruvic acid	0.90754	-0.13997	0.003063	0.076574	HMDB0000205	997	C00166
Alpha-Linolenic acid	1.4239	0.50985	0.0039912	0.081956	HMDB0001388	5280934	C06427
Gamma-Linolenic acid	1.3256	0.4066	0.0043181	0.081956	HMDB0003073	5280933	C06426
N-Acetylglycine	1.1156	0.15788	0.0048822	0.081956	HMDB0000532	10972	NA
Ricinoleic acid	1.1232	0.16756	0.0050964	0.081956	HMDB0034297	643684	C08365
8,11,14-Eicosatrienoic acid	1.3388	0.42097	0.0053272	0.081956	HMDB0002925	5280581	C03242
Palmitoleic acid	1.4363	0.52234	0.0064284	0.087472	HMDB0003229	5312427	C08362
4-Hydroxyphenylpyruvic acid	0.8749	-0.1928	0.0066882	0.087472	HMDB0000707	979	C01179
Myristic acid	1.3011	0.37976	0.0069977	0.087472	HMDB0000806	11005	C06424
3-Hydroxybutyric acid	1.4782	0.56386	0.0099664	0.11725	HMDB0000357	441	C01089
L-Arginine	1.1182	0.1612	0.010936	0.12151	HMDB0000517	6322	C00062
Maleic acid	0.89018	-0.16784	0.013134	0.131	HMDB0000176	444972	C01384
Isocitric acid	1.1308	0.17731	0.013272	0.131	HMDB0000193	1198	C00311
Indoleacrylic acid	0.83442	-0.26115	0.014269	0.131	HMDB0000734	15030923	NA
Benzenebutanoic acid	1.4247	0.51064	0.01441	0.131	HMDB0000543	4775	NA
Propanoic acid	1.1719	0.22885	0.020451	0.17783	HMDB0000237	1032	C00163
Arachidonic acid	1.1568	0.2102	0.022535	0.185	HMDB0001043	444899	C00219
3-Hydroxyisovaleric acid	1.1174	0.16012	0.023124	0.185	HMDB0000754	69362	C20827
L-Homoserine	1.0981	0.13498	0.024265	0.18666	HMDB0000719	12647	C00263
L-Lactic acid	0.91148	-0.13372	0.025696	0.18723	HMDB0000190	61503	C00186
Adrenic acid	1.211	0.27615	0.027449	0.18723	HMDB0002226	5497181	C16527
Caproic acid	1.2749	0.35036	0.027466	0.18723	HMDB0000535	8892	C01585
L-Threonine	1.0804	0.11157	0.028084	0.18723	HMDB0000167	6288	C00188
Stearylcarnitine	0.80519	-0.31261	0.030828	0.18994	NA	NA	NA
Taurochenodeoxycholic acid	1.5649	0.64608	0.032464	0.18994	HMDB0000951	387316	C05465
Heptadecanoic acid	1.1851	0.24496	0.03348	0.18994	HMDB0002259	10465	NA
Oxoglutaric acid	0.87413	-0.19408	0.033976	0.18994	HMDB0000208	51	C00026
L-Serine	1.0654	0.091351	0.034151	0.18994	HMDB0000187	5951	C00065
Glyceric acid	1.1575	0.21103	0.035015	0.18994	HMDB0000139	439194	C00258
L-Glutamine	1.0528	0.074276	0.035139	0.18994	HMDB0000641	5961	C00064
Palmitic acid	1.0793	0.11016	0.04287	0.22563	HMDB0000220	985	C00249

## Sheet: Table S2
Function enrichments of 38 DEMs
	total	expected	hits	Raw p	Holm p	FDR
Biosynthesis of unsaturated fatty acids	36	0.852	7	1.15e-05	0.000967	0.000967
D-Glutamine and D-glutamate metabolism	6	0.142	3	0.000232	0.0192	0.00974
Glyoxylate and dicarboxylate metabolism	32	0.757	5	0.000706	0.0579	0.0198
Phenylalanine, tyrosine and tryptophan biosynthesis	4	0.0946	2	0.00317	0.257	0.0622
Arginine biosynthesis	14	0.331	3	0.0037	0.296	0.0622
Aminoacyl-tRNA biosynthesis	48	1.14	5	0.00456	0.36	0.0638
Citrate cycle (TCA cycle)	20	0.473	3	0.0105	0.82	0.126
Alanine, aspartate and glutamate metabolism	28	0.662	3	0.0265	1	0.279
Glycine, serine and threonine metabolism	33	0.781	3	0.0408	1	0.38
